# Supplementary material for: A Potential of New Untreated Bio-Reinforcement from Caesalpinia sappan L. Wood Fiber for Polybutylene Succinate Composite Film
Source: Polymers (Basel). 2022 Jan 26;14(3):499. doi: 10.3390/polym14030499 (PMC8838579; doi:10.3390/polym14030499)
Supplement: Supplementary file 1 [file polymers-14-00499-s001.zip]

Archive with 1 entries (1 files):
- polymers-1567063-supplementary.pdf
